# Supplementary material for: Effects of Hydraulic Retention Time on Removal of Cr (VI) and p-Chlorophenol and Electricity Generation in L. hexandra-Planted Constructed Wetland–Microbial Fuel Cell
Source: Molecules. 2024 Oct 9;29(19):4773. doi: 10.3390/molecules29194773 (PMC11478292; doi:10.3390/molecules29194773)
Supplement: Supplementary file 1 [file molecules-29-04773-s001.zip]

Archive with 1 entries (1 files):
- molecules-3204495-supplementary.pdf
